# Supplementary material for: Isolation and Characterization of a Low-Temperature, Cellulose-Degrading Microbial Consortium from Northeastern China
Source: Microorganisms. 2024 May 24;12(6):1059. doi: 10.3390/microorganisms12061059 (PMC11205951; doi:10.3390/microorganisms12061059)
Supplement: Supplementary file 1 [file microorganisms-12-01059-s001.zip]

Archive with 1 entries (1 files):
- microorganisms-3012345-supplementary.pdf
